# Supplementary material for: Genome-Wide Identification and Analyses of Drought/Salt-Responsive Cytochrome P450 Genes in Medicago truncatula
Source: Int J Mol Sci. 2021 Sep 15;22(18):9957. doi: 10.3390/ijms22189957 (PMC8467197; doi:10.3390/ijms22189957)
Supplement: Supplementary file 1 [file ijms-22-09957-s001.zip]

Archive with 2 entries (2 files):
- Additional file 0820.xlsx
- Supporting information 20210820.pdf
