# Supplementary material for: Genome-Wide Identification and Analyses of Drought/Salt-Responsive Cytochrome P450 Genes in Medicago truncatula
Source: Int J Mol Sci. 2021 Sep 15;22(18):9957. doi: 10.3390/ijms22189957 (PMC8467197; doi:10.3390/ijms22189957)
Supplement: Supplementary file 1 [file ijms-22-09957-s001.zip › Additional file 0820.xlsx]

## Sheet: genechep data
Genes			different tissues（data for figure 5A）								drought treatments（data for figure 5B）																NaCl treatments（data for figure 5C）
											SHT_drough								RT_drought								Hyd_200mM_NaCl						Sdl_180mM_NaCl
Transcript ID	Probesets	family	Leaf	VegBud	Stem	Flower	Seed_24d	Root	Pod	Petiole	SHT_watered_d2.CEL.av	SHT_drought_2d.CEL.av	SHT_drought_3d.CEL.av	SHT_drought_4d.CEL.av	SHT_drought_7d.CEL.av	SHT_drought_10d.CEL.av	SHT_drought_14d.CEL.av	SHT_drought_14d_rewatered_1d.CEL.av	RT_watered_d2.CEL.av	RT_drought_2d.CEL.av	RT_drought_3d.CEL.av	RT_drought_4d.CEL.av	RT_drought_7d.CEL.av	RT_drought_10d.CEL.av	RT_drought_14d.CEL.av	RT_drought_14d_rewatered_1d.CEL.av	RT_Hyd_200mM_NaCl_0h	RT_Hyd_200mM_NaCl_1h	RT_Hyd_200mM_NaCl_2h	RT_Hyd_200mM_NaCl_5h	RT_Hyd_200mM_NaCl_10h	RT_Hyd_200mM_NaCl_24h	RT_Sdl_180mM_NaCl_0h	RT_Sdl_180mM_NaCl_6h	RT_Sdl_180mM_NaCl_24h	RT_Sdl_180mM_NaCl_48h
Medtr8g006450.1	Mtr.9078.1.S1_at	CYP51G1	1402.17	1839.51	2118.77	1032.78	1578.52	2377.02	2421.06	1728.45	1855.58	1818.5	1622.56	941.667	946.251	814.436	697.251	1885.1	2676.49	1681.11	1477.68	961.938	764.183	641.482	451.72	2474.19	1042.34	1117.39	403.685	385.358	564.537	316.931	2388.85	964.178	979.774	491.467
Medtr2g105360.1	Mtr.44757.1.S1_at	CYP701A17	834.602	793.17	933.58	746.65	2510.95	562.212	668.851	812.261	437.988	451.07	506.231	552.418	694.624	603.97	634.553	513.655	482.029	839.698	698.161	376.97	290.232	283.191	232.332	688.572	398.528	288.103	176.081	167.785	304.038	297.271	1367.3	481.171	451.993	482.714
Medtr7g087520.1	Mtr.50229.1.S1_at	CYP703A8	10.7622	9.56165	9.83832	9.46918	10.1754	9.40491	10.8746	9.39619	10.1393	10.5676	8.9382	9.14431	8.01804	8.53377	9.56011	9.29963	9.68126	9.23211	9.85102	8.83471	8.82528	7.8729	7.62117	9.88038	9.64096	9.73154	9.95729	9.40467	10.3812	10.8512	10.1545	9.7877	9.77056	11.0398
Medtr8g035860.1	Mtr.11097.1.S1_at	CYP704G16	12.4148	14.2674	14.4318	64.8744	14.4418	50.5621	14.4362	46.7972	11.5829	15.8703	16.2128	13.7749	11.4116	12.0838	12.4184	14.3365	64.9607	100.985	87.3271	46.2581	23.1812	40.7186	23.2462	130.642	91.228	59.2231	53.2085	62.4917	74.6586	82.1854	12.7689	12.3099	15.0405	19.0575
Medtr8g035820.1	Mtr.49920.1.S1_x_at	CYP704G2	11.3498	16.6058	59.8846	161.626	47.5277	1203.74	12.8746	138.622	25.2714	24.7275	22.0414	22.7688	17.8532	17.2891	18.867	21.2511	625.327	997.991	733.446	203.805	103.298	158.623	76.0822	767.929	30.0303	33.0874	15.0547	13.7543	22.0111	19.6843	6.07476	6.26799	6.21708	6.61599
Medtr8g035810.1	Mtr.49921.1.S1_at	CYP704G3	11.2292	11.1575	10.844	11.7852	13.5972	422.61	11.9456	13.0168	13.4283	11.1939	11.8929	9.19722	11.7903	8.90838	10.5451	12.7031	209.3	273.801	166.531	22.8858	15.7391	19.9438	13.8989	228.678	719.882	567.936	590.937	1147.98	955.538	535.74	13.0187	12.4943	13.9641	17.7745
Medtr8g035780.1	Mtr.49925.1.S1_at	CYP704G5	13.6093	12.1559	11.8195	13.3393	1024.79	84.0788	14.1022	14.4017	13.2743	11.8086	11.7991	12.9072	13.2797	11.8097	14.2451	12.5881	80.4353	74.4339	83.902	133.851	206.859	161.892	160.117	50.4322	22.1529	27.1224	28.8584	50.4856	24.6986	18.1808	36.859	29.1878	19.6318	14.6946
Medtr8g035760.1	Mtr.19706.1.S1_s_at	CYP704G6	50.6536	277.69	578.502	1704.17	101.925	248.654	84.9032	804.272	224.032	275.387	322.231	483.833	708.555	748.752	837.995	415.003	254.606	388.876	407.19	463.8	450.754	561.593	599.237	339.564	193.381	132.501	158.773	180.678	205.736	174.255	604.318	357.588	299.848	277.825
Medtr8g035680.1	Mtr.49931.1.S1_at	CYP704G7v2	12.5745	10.8674	9.30491	12.249	12.0235	146.595	11.45	13.0591	19.644	15.4474	15.1828	15.1183	14.2976	14.5094	16.0934	10.9504	189.208	302.327	357.044	447.458	281.666	259.53	221.621	328.139	454.458	473.806	1026.65	877.958	929.209	1026.55	148.853	156.092	542.571	1008.27
Medtr1g102220.1	Mtr.46850.1.S1_at	CYP704G9	8.32748	8.14262	8.2882	751.201	1159.26	6.73167	149.945	7.66429	7.75656	7.32904	10.3146	12.6592	16.6299	15.5227	10.314	10.1734	7.16467	7.18083	6.92709	7.01868	6.97694	7.37293	6.79481	6.87925	7.30893	6.46408	7.48339	5.68166	5.83892	6.3169	8.8681	8.35561	8.18253	8.12553
Medtr4g102280.1	Mtr.41438.1.S1_at	CYP706A12	859.212	217.742	179.293	344.852	176.744	190.688	203.09	584.085	424.641	502.316	392.42	215.418	279.645	290.663	248.454	859.843	273.439	566.957	354.974	127.089	141.114	187.093	214.676	418.208	192.951	106.686	127.179	81.1589	94.3915	158.128	425.027	400.964	219.975	305.302
Medtr4g086130.1	Mtr.42075.1.S1_at	CYP707A107	180.129	163.498	92.8475	118.289	10.9749	12.7899	204.8	39.0167	117.17	180.49	228.856	204.623	172.677	118.5	103.113	119.227	11.6049	15.3808	18.6777	17.8618	13.2467	13.0837	10.3898	11.1276	11.7028	11.5434	10.6412	8.70242	12.2633	9.24029	21.0273	20.2682	13.2115	9.76245
Medtr5g025610.1	Mtr.37893.1.S1_s_at	CYP707A17	147.163	117.195	321.277	629.739	129.547	738.99	152.663	148.965	52.2294	140.054	135.691	299.271	292.466	349.808	366.61	97.0911	978.223	411.791	621.436	1762.88	2170.07	2677.7	2965.14	1090.55	333.553	305.842	537.996	917.064	1033.63	1056.18	118.508	498.207	673.653	545.372
Medtr1g019410.1	Mtr.42172.1.S1_s_at	CYP707A18	68.5384	35.2317	11.9831	158.652	9.20408	8.36131	181.96	33.1983	42.7977	67.032	163.937	619.615	712.599	732.283	761.58	525.416	9.70375	14.9326	40.0545	94.0971	76.5278	58.1862	86.3271	8.72489	13.534	17.7348	13.8573	13.7271	16.808	18.5825	19.4517	15.9416	15.1256	14.3094
Medtr8g072260.1	Mtr.42059.1.S1_at	CYP707A19	53.6301	107.305	280.45	69.4176	33.1287	1476.85	14.3117	73.1455	11.4125	31.476	9.90712	13.4293	11.8343	45.9852	53.1821	20.7581	584.525	152.339	49.9353	103.116	77.1406	134.911	206.977	785.421	357.653	232.512	230.475	427.876	539.993	1164.67	180.55	392.237	1173.81	713.259
Medtr1g085680.1	Mtr.11364.1.S1_at	CYP709B4	253.325	12.0882	16.0464	15.3144	9.77068	32.947	17.0335	167.399	112.981	160.779	126.698	136.552	45.6934	45.2961	53.6402	48.1869	43.4759	39.1182	16.0098	33.2509	76.4624	100.567	79.1689	65.2734	39.0616	25.7595	13.2802	12.1868	15.0141	30.0822	10.3573	12.2951	25.2916	32.9136
Medtr2g019640.1	Mtr.8805.1.S1_at	CYP710A15	576.975	1644.05	913.542	954.447	703.11	1730.23	1020.44	614.184	966.119	913.586	600.346	157.576	242.799	229.655	192.592	884.104	1769.52	2092.82	1340.83	377.253	413.368	349.191	240.974	1961.75	1415.65	1581.04	1347.49	1465.39	1263.29	1760.28	2990.35	2532.84	2265.11	1643.23
Medtr1g015860.2	Mtr.46408.1.S1_at	CYP711A10	9.09672	9.32186	10.2252	9.98615	32.9872	13.5204	13.9519	9.28733	8.52683	11.486	10.5398	11.422	19.3366	11.6086	14.178	10.2655	23.8072	19.2225	18.0105	26.9486	65.5103	81.8032	62.1888	39.1814	80.069	100.164	71.8219	31.1868	14.0874	28.6831	14.5228	16.3972	19.4446	21.6943
Medtr7g092600.1	Mtr.17487.1.S1_s_at	CYP712B1	15.0465	17.2316	16.1822	13.8129	16.1277	506.841	17.3263	14.45	14.2836	15.0052	14.5315	13.5855	13.5166	14.9424	14.9921	13.9055	398.63	1238.49	1012.02	355.33	240.679	247.244	82.9875	1003.08	34.6666	29.264	22.8132	20.7526	19.509	14.1981	410.967	113.444	66.0282	25.0148
Medtr8g036185.1	Mtr.32538.1.S1_s_at	CYP712D5	195.778	97.3046	63.4955	75.6884	23.3889	46.556	99.514	102.954	109.236	150.37	211.333	240.096	202.816	201.171	158.628	175.834	47.5999	53.7573	96.1166	131.676	113.551	91.0548	94.1019	35.759	44.1117	41.039	46.1528	47.9052	39.8531	30.388	73.1297	68.1303	57.585	69.8467
Medtr3g093530.1	Mtr.13803.1.S1_at	CYP714A4	174.812	460.542	424.798	305.425	1083.5	290.365	523.588	308.401	233.317	257.004	310.254	186.561	235.802	170.963	203.259	342.794	350.254	227.341	280.474	224.496	396.014	363.805	280.073	421.423	368.93	202.001	147.041	116.37	254.154	198.729	1248.09	469.951	536.538	482.485
Medtr7g055793.1	Mtr.34409.1.S1_at	CYP714E1	17.3059	29.4094	67.6629	24.478	14.2197	139.196	46.8788	33.062	18.7265	25.4495	26.1323	33.2705	35.3072	35.5447	37.4731	37.5887	145.855	135.628	150.91	133.62	99.3616	109.452	105.196	158.412	149.636	119.226	62.4575	97.6336	133.313	113.107	210.139	206.103	178.642	181.804
Medtr0147s0030.1	Mtr.33930.1.S1_at	CYP714E7	13.122	19.7281	26.1162	17.5591	10.8345	262.266	19.4544	22.5151	15.8336	17.7333	19.5758	20.889	20.7871	25.7974	24.8805	27.5813	192.987	356.788	308.353	142.798	55.5642	51.5811	37.9496	223.476	152.297	106.627	91.6039	109.226	125.067	115.049	156.503	125.27	130.842	98.5415
Medtr2g061200.1	Mtr.31427.1.S1_at	CYP714H6	7.74021	6.92837	7.3141	7.16506	14.0317	6.70196	10.5772	8.00117	6.90473	7.61089	7.7132	6.88989	7.41515	6.97622	7.32727	7.04952	7.05234	6.46852	7.19394	7.25763	6.85099	7.74184	7.6845	6.54981	6.80759	6.42465	7.123	6.71043	7.09576	7.3412	6.7827	6.74079	8.46765	7.6408
Medtr1g101040.1	Mtr.28504.1.S1_s_at	CYP715A26	8.9769	8.97101	9.7103	10.1714	10.3329	9.633	8.56525	7.45916	6.86031	5.86053	6.3767	6.01688	6.35279	6.15128	6.52406	5.76505	6.53098	6.54249	6.06306	6.30185	7.10457	6.60767	6.89843	6.63624	9.57862	14.8273	16.0333	10.6854	11.3328	8.33201	10.0685	15.1614	66.9044	49.5024
Medtr0025s0110.1	Mtr.28815.1.S1_at	CYP715A28	9.43035	9.48793	9.22363	14.1807	9.49719	12.0857	9.9898	8.71826	9.23803	9.26775	10.6386	11.538	8.68635	8.27151	9.09789	8.95653	13.5457	13.1124	11.0066	19.1844	14.1117	12.8221	10.3262	12.4842	14.7163	13.3443	15.3732	19.205	12.8463	13.1338	10.7701	9.18328	9.73656	9.94219
Medtr1g069200.1	Mtr.4947.1.S1_at	CYP715A29	26.641	7.84655	7.33588	6.96356	7.22292	7.61435	7.15426	7.29611	14.0136	12.7384	12.914	7.74794	7.03305	7.04537	7.1173	8.10342	6.89468	7.0278	7.43374	6.56808	6.72343	7.12394	7.00589	7.55026	7.34032	6.25121	6.36152	6.04279	6.94565	6.56776	6.62879	7.62729	7.04901	6.56678
Medtr8g100135.1	Mtr.43018.1.S1_at	CYP716A12	1234.81	4379.54	1292.48	1877.73	13829.2	2859.45	4936.35	1672.1	2469.85	2313.27	1634.27	222.621	1191.56	1258.05	1111.58	2870.43	3652.87	6476.74	4711.92	2611.9	6103.66	6758.72	3734.68	4468.09	3211.65	2970.45	1267.35	2187.29	1250.73	858.029	8880.84	1112.42	1360.21	162.429
Medtr8g089190.2	Mtr.28546.1.S1_at	CYP716G1	11.3612	7.70906	11.0622	9.35369	9.23811	509.575	17.2614	9.0159	8.45378	10.1166	15.157	34.655	18.6548	20.5856	21.2965	10.8925	366.54	1442.98	1414.22	828.306	171.457	97.3079	21.846	797.742	9.14835	7.50559	8.48221	10.3927	12.3279	9.0482	8.86976	13.9496	8.65743	11.7885
Medtr3g077460.1	Mtr.51055.1.S1_at	CYP71A29	9.90079	7.73358	9.42776	8.16491	37.3034	6.88637	8.88057	10.1954	7.24665	7.42454	6.89747	8.46504	7.53191	8.31573	7.36651	6.77595	7.01467	7.6369	8.05212	7.91555	7.71526	7.97422	7.25943	6.28613	5.88066	6.72185	6.15331	6.7677	5.92435	8.187	8.16596	7.86077	7.33592	8.58339
Medtr3g076560.1	Mtr.39862.1.S1_at	CYP71A30	7.58215	6.44891	6.64288	6.74527	288.566	6.89552	6.60492	7.64799	8.4642	6.77803	6.50493	7.20125	7.15394	6.27914	6.78799	6.45698	6.55222	6.82706	6.94831	6.74904	6.69671	6.36204	7.46943	6.43649	6.32581	7.91059	6.7593	7.89671	7.17888	7.24487	7.4043	7.05003	6.62665	6.4946
Medtr4g104640.1	Mtr.33655.1.S1_at	CYP71A31	46.028	45.2969	372.654	78.1269	11.7251	62.082	87.1603	2117.2	173.051	147.516	181.222	267.802	695.743	1109.93	1547.96	1655.57	53.4969	62.1806	105.386	290.713	259.734	339.764	516.594	174.474	427.933	566.032	1524.12	1429.7	942.9	658.074	1208.77	1345.66	1535.15	2720.96
Medtr4g104660.1	Mtr.13890.1.S1_at	CYP71A61	13.6518	15.193	28.4544	2000.41	18.1976	13.2771	19.9943	103.773	26.4133	26.7233	32.1197	58.0773	69.3756	88.7469	129.224	97.9626	14.621	19.7094	16.9481	19.7946	35.9307	38.1147	40.5984	16.3332	23.8306	15.902	31.2472	50.4295	32.2733	56.9939	30.6514	38.5154	48.8969	127.779
Medtr4g089020.1	Mtr.9381.1.S1_at	CYP71AU56	126.678	22.8514	49.789	138.3	902.22	78.9059	229.431	109.785	70.5607	68.7246	115.874	303.265	193.258	205.525	265.198	121.935	69.7261	54.1068	148.432	419.705	437.602	521.192	761.706	186.715	349.666	413.668	1217.34	1547.31	1665.57	2212.29	366.389	909.795	1362.06	2126.57
Medtr4g089055.1	Mtr.32336.1.S1_at	CYP71AU59	320.453	402.103	475.1	37.0508	25.8648	7.24962	35.1666	298.541	383.35	374.077	371.63	244.994	272.836	249.048	289.286	437.862	7.23976	7.76119	8.95639	9.35211	8.07427	7.10111	8.57563	7.04942	9.89564	7.77453	9.37793	9.71049	10.9543	8.44541	83.7459	13.7821	16.8961	14.7695
Medtr4g104540.1	Mtr.28255.1.S1_at	CYP71AU60	9.73962	8.78205	7.19635	7.65664	7.68227	20.7126	8.70081	8.10718	13.5911	13.6676	15.2652	17.0241	50.2511	37.0784	43.5729	15.9087	22.1489	51.948	70.7426	31.6988	22.7765	32.1528	24.4937	17.3596	1640.35	1274.43	2180.1	2831.02	2398.33	1782.21	114.884	213.214	500.702	947.034
Medtr4g104610.1	Mtr.10175.1.S1_at	CYP71AU62	12.4588	10.0711	11.5059	9.43901	9.61686	2405.65	10.0981	12.1697	6.90224	7.66873	8.89223	7.74561	6.48303	6.65562	8.18949	6.78393	1347.44	598.37	519.409	188.346	105.207	124.08	92.6027	126.896	1570.23	1902.23	3028.36	2616.3	2275.06	1429.14	19.7633	99.5112	103.004	347.562
Medtr1g035140.1	Mtr.4590.1.S1_at	CYP71D356	25.1623	36.5881	25.5917	67.174	50.6013	18.1038	17.2593	39.6492	16.4344	29.4085	41.432	78.8231	165.313	181.478	164.874	55.4306	23.2354	74.0076	88.2834	125.758	160.726	211.806	183.544	25.5044	29.4626	91.8283	135.778	153.533	54.8606	37.6264	310.045	249.192	246.707	220.982
Medtr3g058210.1	Mtr.39968.1.S1_at	CYP71D422	21.2866	17.8448	14.6036	13.9463	8.81536	126.919	12.7167	21.6119	17.5992	18.8246	18.4183	18.2609	17.1041	20.3639	16.1918	17.7925	197.294	493.564	725.369	475.441	379.727	291.345	117.719	205.404	24.5227	20.7849	40.0044	18.3721	21.6909	19.8076	223.203	68.8988	72.2656	52.4635
Medtr3g058220.1	Mtr.41476.1.S1_at	CYP71D423	104.172	78.4139	82.5918	70.6478	53.4541	74.5423	121.346	103.514	92.3065	91.2964	104.965	125.604	151.012	112.113	111.044	148.037	88.792	120.918	86.9437	57.425	50.2101	44.156	29.0057	100.848	27.2016	31.5496	20.6769	19.9248	16.3437	24.1959	115.048	73.4801	39.2015	32.5748
Medtr3g058390.1	Mtr.2309.1.S1_at	CYP71D428	13.046	11.002	11.2423	10.6743	10.7015	11.0527	11.5207	12.7296	10.9337	11.9845	11.6753	14.6887	14.6127	15.4931	14.0122	15.2959	10.9639	11.2302	12.368	10.8682	10.7931	11.0896	13.1125	12.2989	10.8724	11.5763	11.2716	10.0797	9.01203	11.8052	10.3318	13.9199	12.0691	12.8755
Medtr4g133750.1	Mtr.9683.1.S1_at	CYP71D431	10.3012	12.6224	11.6575	12.2898	10.694	69.3038	10.4493	11.5722	10.2539	10.6914	12.9086	12.0503	12.2937	9.92611	10.9566	12.4602	50.918	22.9332	13.8361	8.84582	8.56977	9.43372	8.69842	49.7553	14.8723	12.3156	15.3946	12.1859	10.2651	17.1328	19.3777	13.9042	15.3067	13.8173
Medtr1g035190.1	Mtr.32012.1.S1_at	CYP71D437	8.86825	8.76606	8.95736	10.1374	10.4165	51.3645	7.73379	7.52838	9.21949	8.80362	9.17501	8.19761	10.0833	7.24165	9.81387	8.73418	29.5715	39.8099	45.7493	49.0537	38.5222	34.6469	33.6294	34.0321	11.7701	14.6982	16.6865	13.9228	14.9503	16.7512	40.2566	29.4669	22.2203	21.05
Medtr5g094520.1	Mtr.17324.1.S1_at	CYP71D59	25.5259	21.1703	27.4182	33.0936	22.5476	142.249	23.3339	20.3659	25.284	22.6076	21.2404	23.3973	25.8643	22.9018	24.6568	26.1856	192.794	215.076	171.685	132.148	82.8715	78.7061	63.7014	525.365	178.536	139.247	222.625	188.599	157.134	154.588	21.1333	33.3938	42.4493	54.7153
Medtr5g094540.1	Mtr.51650.1.S1_at	CYP71D61	16.7131	13.9772	15.5689	17.912	20.6311	22.9157	19.6917	16.8999	16.3171	15.21	14.4976	14.5431	15.534	14.0241	14.2258	14.1915	18.3596	66.6402	61.1019	25.8301	19.3529	16.0308	18.0588	15.829	100.68	1158.1	2257.68	882.657	169.084	84.0149	292.06	636.425	51.5541	18.8101
Medtr5g094550.1	Mtr.17321.1.S1_x_at	CYP71D62	8.09452	6.53397	7.26589	7.08525	9.20551	14.7332	6.93382	7.98151	7.67859	7.91673	7.64787	6.93039	6.77089	6.83205	7.12407	8.01974	11.7923	68.7965	29.2308	13.7587	14.9023	7.19689	7.6379	8.10371	41.4751	391.373	903.912	330.729	52.3255	30.8549	131.222	439.347	53.608	15.8474
Medtr5g094570.1	Mtr.10812.1.S1_at	CYP71D64	210.465	15.7584	24.4556	29.7191	9.07857	17.4962	9.43235	67.7158	109.054	169.104	201.618	95.4996	43.5953	34.11	31.0671	172.628	12.5856	63.0463	42.9549	26.6775	13.7098	11.3617	12.5073	10.4948	64.4751	1379.97	2124.07	1033.62	176.589	81.9913	247.176	1206.06	349.982	201.363
Medtr3g057800.1	Mtr.39199.1.S1_at	CYP71D69v1	7.15868	6.9734	6.49489	9.68692	8.60639	43.8	7.88502	6.23765	11.4187	10.8163	11.0104	14.1536	12.8657	11.7947	12.402	10.3439	20.96	25.7732	22.1534	68.7059	73.4049	61.9587	60.2566	40.7561	123.714	146.004	355.581	475.906	326.796	601.316	60.3984	113.262	203.921	591.468
Medtr3g057860.1	Mtr.47488.1.S1_at	CYP71D70	11.1277	11.925	12.4991	11.8939	11.0016	544.156	13.0663	12.669	11.8541	10.7184	10.467	11.855	11.7766	11.187	12.1619	10.5844	787.223	586.429	360.111	118.171	50.0175	65.0386	36.2211	958.581	448.612	258.218	532.187	784.013	665.618	610.814	319.043	241.881	478.376	521.105
Medtr3g057900.1	Mtr.47490.1.S1_x_at	CYP71D72	26.2178	24.3416	21.3081	20.9035	25.4818	1296.24	22.6687	21.9987	23.1306	21.1473	22.2412	22.6309	22.8462	20.1649	24.0159	23.024	402.486	719.062	423.443	148.99	114.851	191.585	99.243	257.144	2976.99	1929.99	1953.31	2254.64	2351.54	1915.82	28.4679	50.4814	47.5776	91.1386
Medtr3g057910.1	Mtr.47491.1.S1_s_at	CYP71D73	1698.33	793.948	651.437	297.896	97.1161	20.1557	413.35	945.943	1213.24	1452.65	1425.91	726.943	587.631	409.807	311.369	1557.8	57.3129	280.1	215.506	28.5982	23.08	28.5555	18.9655	75.2073	14.6629	14.0752	13.0764	11.226	15.0261	11.3001	53.1288	18.589	16.6161	15.7068
Medtr3g057970.1	Mtr.47492.1.S1_at	CYP71D74	9.08264	10.1318	12.3608	12.5102	8.06756	20.0462	10.7685	11.5059	10.5729	9.72599	9.46187	10.2364	10.4217	11.2332	12.3464	9.3549	21.0927	22.77	20.6211	29.1785	23.4166	37.215	31.5683	28.2683	42.5014	53.453	71.2144	37.4367	59.2552	297.962	15.0236	244.683	223.114	74.538
Medtr3g057980.1	Mtr.23217.1.S1_at	CYP71D75	6.90842	7.3565	7.05111	8.17092	88.0011	8.70524	8.32345	7.38152	7.37889	6.3547	7.41771	7.47727	8.55872	7.10947	7.78657	8.69552	9.6555	12.6468	11.4678	14.0409	14.2694	17.2568	25.0054	12.8612	14.1491	23.5434	25.4578	22.8565	23.8362	233.256	14.9988	856.142	464.289	126.245
Medtr3g058000.1	Mtr.47494.1.S1_at	CYP71D77	8.45072	7.50028	7.08864	7.36034	8.37823	7.10986	8.49723	6.86139	7.26854	6.93844	7.63785	7.6913	6.88812	7.17135	7.96446	7.73584	7.29306	7.43767	7.24297	7.11546	6.48277	6.66529	6.69585	7.39431	8.32323	6.06189	7.43733	6.15788	6.13861	6.59017	7.75246	7.18808	7.19467	7.58132
Medtr3g058060.1	Mtr.47496.1.S1_at	CYP71D78	6.87377	6.71513	6.93317	6.90902	7.33487	7.47363	6.40881	7.92607	8.18288	7.55605	7.34289	7.59141	7.06972	6.26251	6.92092	7.67742	6.39032	7.3699	7.08479	6.50892	6.72443	6.54271	6.88637	6.40258	6.08334	6.31055	6.06892	5.79043	6.87201	7.19801	7.70811	7.32422	7.10779	6.48612
Medtr3g058110.1	Mtr.47498.1.S1_s_at	CYP71D79	7.7617	7.57988	7.6074	7.44313	8.00567	7.13494	8.1627	7.18269	7.81332	7.86988	8.58635	7.72793	8.23597	7.80354	7.65641	7.90949	11.2111	30.0506	11.286	7.59049	6.66738	6.96329	6.69598	14.0943	9.17351	9.2494	7.76515	8.13975	8.00062	8.03021	10.0755	9.28609	9.25383	8.96314
Medtr5g073320.1	Mtr.25160.1.S1_at	CYP71D81	70.4085	70.9023	73.5819	69.5893	27.0098	59.0143	30.7868	66.2434	41.697	41.7825	43.776	48.8716	44.1807	42.9748	47.3955	50.5369	60.7914	51.7363	60.2148	50.7745	39.3336	41.7045	30.3293	38.4425	61.9485	76.3139	51.6769	43.6928	35.8106	33.5345	86.3519	70.7781	66.4981	80.5562
Medtr5g073250.1	Mtr.25156.1.S1_at	CYP71D82	13.3579	19.6735	14.6238	275.274	16.4038	10.7318	10.4781	12.8716	14.7512	12.7162	12.528	10.6865	10.39	9.98431	9.8905	11.7972	11.0253	13.1331	10.5775	10.7493	10.3581	10.2709	9.71928	10.2082	9.88196	10.2126	16.0725	9.88772	11.8848	11.002	14.8876	18.1052	11.0114	13.0388
Medtr5g018980.1	Mtr.15795.1.S1_at	CYP71D85	17.9151	15.545	14.6585	17.0484	17.6482	16.4518	15.3426	17.8982	19.0055	15.8396	17.6374	14.1669	14.7907	16.5793	14.452	16.1796	14.3593	17.1621	18.8105	20.7146	20.1432	23.5656	19.7511	18.3765	315.158	443.683	493.271	611.316	876.509	511.052	25.8468	18.5592	70.137	84.8648
Medtr5g018990.1	Mtr.15793.1.S1_at	CYP71D86	14.5568	9.87632	7.66621	7.55039	7.95507	333.807	8.06812	8.58465	9.7596	11.0249	12.3527	8.57545	8.21483	7.76052	8.40815	9.30757	319.142	145.035	27.0048	8.19455	7.66853	7.86533	7.32793	7.08215	9.1281	6.88406	6.51617	6.95705	6.11136	6.66174	10.6732	9.33621	8.63097	9.42563
Medtr5g019010.1	Mtr.15791.1.S1_at	CYP71D87	15.1609	13.4306	14.6978	14.9602	12.7492	1072.07	12.8285	16.0566	14.1619	14.8164	12.1612	12.7847	11.5113	13.8642	13.849	12.9821	268.321	974.513	624.005	56.0257	34.8108	61.7525	22.8069	38.7634	2610.35	1893.3	2435.52	3457.38	3029.32	1527.38	243.797	95.3146	259.996	718.473
Medtr5g095290.1	Mtr.45409.1.S1_at	CYP71D90	15.2345	14.1716	12.851	14.1704	14.0991	13.3582	12.1214	12.4795	13.1131	11.7476	11.9318	12.5043	12.1832	12.3245	11.1917	14.4459	12.7656	15.979	14.2326	12.1755	11.8316	14.1129	10.7067	11.9073	15.9367	11.2395	13.542	11.3103	10.4885	13.2854	96.6619	19.0668	21.0411	16.171
Medtr1g442730.1	Mtr.23019.1.S1_s_at	CYP71D93	7.28922	9.62692	7.57765	7.63637	6.43066	7.04064	25.2923	7.26025	7.2328	7.70073	7.3328	7.55222	7.13805	7.71802	7.4312	7.86158	6.8347	7.36744	6.95784	7.30496	7.35324	7.1245	7.24578	7.55045	7.42286	5.93428	6.22128	6.5565	6.55375	6.18257	7.76022	7.23767	6.63711	7.25261
Medtr6g069000.2	Mtr.18304.1.S1_at	CYP720A1	14.6383	13.4683	12.9617	13.8463	16.5174	53.4147	14.9531	14.8762	13.2044	12.2046	14.1142	13.9171	12.6307	13.7459	12.5495	14.6792	58.7805	85.4874	64.9593	23.1144	25.9829	30.9637	30.0344	52.9031	36.5364	34.1555	59.8212	32.948	26.8414	47.4288	58.8591	34.7711	36.4344	22.0794
Medtr7g098550.3	Mtr.1142.1.S1_at	CYP721A11	15.3805	26.6624	22.5502	39.5628	35.7611	260.426	45.9345	28.5596	19.9545	19.7102	24.309	25.2793	23.0357	21.0878	21.4302	18.1403	315.851	264.604	208.001	143.975	109.927	97.4865	62.3014	319.566	150.421	123.488	142.007	159.577	133.329	158.374	296.253	318.666	253.969	244.91
Medtr1g022040.1	Mtr.33270.1.S1_at	CYP721A40	12.4723	12.0438	10.5955	16.4275	15.3501	140.134	11.3708	11.7791	11.373	12.46	13.6833	12.5581	11.6067	10.5311	10.7284	9.67771	354.817	337.013	269.153	67.9936	45.7787	29.3972	19.2291	133.917	24.9461	35.3027	14.644	17.5267	10.7468	16.3824	81.7336	68.0331	39.1301	12.9542
Medtr3g112120.1	Mtr.27152.1.S1_at	CYP722A1	12.1256	10.5606	12.4463	10.9607	11.7554	10.2881	11.8807	10.6478	13.6101	12.5239	18.6435	16.4617	229.92	272.713	223.51	80.56	16.2317	33.8786	31.3164	16.6122	121.996	362.204	410.163	137.191	81.508	49.8714	13.542	13.0171	15.3114	14.1577	24.2416	35.093	16.3305	18.0637
Medtr8g076940.4	Mtr.11744.1.S1_at	CYP722C1	192.253	23.4161	9.94115	88.9313	16.0023	66.1056	18.6616	16.1591	48.2646	90.0597	134.053	88.9472	70.3661	60.0858	57.5843	63.5152	238.095	644.479	470.955	145.358	94.9497	98.7671	32.1838	489.113	14.0507	14.4742	11.1803	9.66422	8.99334	9.15866	24.009	18.7992	12.6174	13.1453
Medtr3g012320.2	Mtr.40784.1.S1_at	CYP727B11	2180.73	1172	1465.06	2150.51	1250.81	1191.1	1839.14	2410.59	2068.88	2054.41	2647.98	2556.06	2491.37	2416.68	2490.73	2685.72	851.082	1004.68	1118.45	1658.76	1430.12	1423.18	1449.83	1276.33	896.641	355.954	990.629	1288.42	1220.73	1409.59	1304.28	642.274	880.89	944.989
Medtr5g092150.1	Mtr.11507.1.S1_at	CYP728B29	9.58295	8.54085	8.81976	8.85453	12.4272	44.9546	9.93523	7.11285	9.20915	7.93594	8.53463	8.21106	7.90924	9.76093	8.00071	8.15014	95.8858	160.205	103.683	22.7362	11.2238	14.3267	9.56177	132.13	10.5292	11.5368	17.5436	17.2044	9.77131	12.3795	43.925	10.7728	13.0161	13.2645
Medtr3g467130.1	Mtr.7216.1.S1_at	CYP728H6	7.04756	8.46023	10.5641	7.20773	7.05614	8.61535	7.68272	8.79963	7.80506	7.32326	7.46577	7.2774	7.21393	6.78888	7.09088	7.10813	9.10299	7.85452	7.54219	7.44007	6.8298	6.96867	6.5784	8.40112	8.25948	7.39362	8.76551	7.20195	6.28169	6.03211	8.30869	8.9078	6.75284	7.32536
Medtr3g467140.1	Mtr.38574.1.S1_at	CYP728H7	11.7185	10.8679	11.6895	8.842	10.7979	1147.28	9.95532	12.2457	12.7189	11.9779	11.4904	9.49247	12.3493	10.7414	11.2043	9.52374	1074.06	1201.42	1032.07	749.977	434.792	390.477	264.772	1478.99	204.275	239.736	401.378	381.316	195.121	171.025	96.2928	119.081	102.747	54.6582
Medtr0045s0070.1	Mtr.4980.1.S1_at	CYP729A25	7.86128	7.97978	7.54198	7.74845	7.77865	7.99783	7.72715	8.2838	7.37787	8.63483	6.89391	7.3806	7.68409	7.32807	7.68076	7.58024	249.299	859.194	603.099	67.4273	29.8081	23.0173	9.42463	388.073	6.94192	6.01503	6.76655	6.474	7.30806	7.63553	7.19886	8.4357	8.66688	8.65164
Medtr0045s0060.2	Mtr.13213.1.S1_at	CYP729A5	9.26808	9.98856	9.26772	9.65124	9.41452	8.49519	9.71077	8.74442	8.35932	8.307	8.37822	8.66686	7.5823	8.73568	8.694	9.27344	56.3985	341.292	127.19	8.66779	8.39212	8.5349	9.10525	197.794	7.58698	6.78115	8.33775	8.00021	7.32948	8.01231	9.45673	7.98627	7.74294	8.72516
Medtr2g072250.1	Mtr.30783.1.S1_at	CYP72A336	1655.03	466.891	239.926	146.547	11.0185	7.74538	363.992	831.186	1270.71	1196.89	1156.75	603.737	562.954	512.256	452.384	1836.68	9.59854	14.8438	12.7005	8.09103	10.454	8.45271	8.36767	8.93596	9.39886	8.64095	8.74027	7.3652	7.88332	8.1776	55.8328	8.66358	9.85707	9.60715
Medtr2g072270.1	Mtr.6322.1.S1_s_at	CYP72A337	78.1049	109.4	153.077	116.376	8.95763	47.0602	21.6301	189.764	107.59	152.389	188.973	229.917	304.566	296.213	241.069	305.723	92.4556	129.71	149.565	133.385	146.752	174.895	71.817	226.562	266.796	189.203	171.407	152.571	138.973	19.3736	30.5873	79.3495	92.096	68.5044
Medtr2g072340.1	Mtr.3549.1.S1_at	CYP72A340	12.6536	44.7493	161.733	341.805	1298.67	105.344	27.104	58.8197	64.0381	71.4189	132.984	330.635	279.444	326.864	315.909	153.85	234.099	266.874	457.934	1454.58	1548.66	1644.19	1774.87	415.556	1120.8	1374.94	2318.71	2622.08	3039.26	2367.91	344.217	1424.25	1502.03	1369.53
Medtr2g072400.1	Mtr.11732.1.S1_at	CYP72A341	9.96163	14.4031	15.662	12.4962	14.9197	94.2963	10.3432	15.5212	14.8306	15.4363	12.9388	18.9627	23.9338	25.4742	33.0228	18.5964	73.8675	92.0875	102.309	198.204	219.931	302.724	375.044	153.722	362.822	400.553	696.945	953.135	847.516	725.515	21.0356	108.849	380.848	752.441
Medtr2g072380.2	Mtr.37300.1.S1_at	CYP72A59v1	123.002	126.203	165.244	603.658	264.439	82.8834	488.317	328.263	179.14	218.109	228.546	655.051	751.139	866.442	810.887	535.322	100.314	128.745	173.313	400.59	493.667	634.601	688.32	312.225	1065.59	1001.13	2143.07	2768.88	2445.44	2639.54	535.778	2424.38	2550.91	2892.1
Medtr4g031820.2	Mtr.43117.1.S1_at	CYP72A61v1	2302.65	2769.49	2628.04	2254.44	1566.06	2296.22	785.793	1806.52	2128.39	2583.91	2849.37	2986.59	4738.62	3999.97	3821.53	2843.39	3041.1	5544.82	4865.48	5357.57	5874.77	6605.44	4873.23	3139.24	2343.07	1860.38	5626.05	3547.91	912.568	331.681	1941.87	2320.25	1154.34	377.345
Medtr8g042060.1	Mtr.46721.1.S1_at	CYP72A62v1	148.666	85.4453	284.978	2302.39	1044.38	843.424	452.671	236.476	186.046	190.337	220.663	415.253	572.705	597.263	551.556	162.209	450.774	579.987	722.929	630.16	456.747	602.985	548.057	1155.34	1363.51	1924.37	4050.23	5135.51	3631.6	2546.86	268.904	4078.89	3236.51	2816.59
Medtr8g042020.1	Mtr.24379.1.S1_at	CYP72A64	9.84592	57.4914	11.5723	9.93127	1808.73	9.52707	21.2002	10.7219	13.1702	15.5324	12.6188	8.85626	16.2047	45.551	37.8318	44.8233	16.9705	49.8223	38.4777	100.395	360.902	502.826	312.108	57.4688	10.4148	9.80087	13.542	34.8735	15.0948	9.12266	23.1673	10.9307	9.87025	9.78109
Medtr8g042000.1	Mtr.43267.1.S1_at	CYP72A65v1	569.463	981.111	915.771	1633.87	829.647	442.178	1336.58	932.969	926.032	933.522	942.09	840.747	1186.17	1285.59	1206.72	1311.44	839.523	997.007	961.834	749.04	883.63	917.973	892.382	1021.23	678.019	665.399	555.391	574.04	671.143	666.849	605.004	772.611	594.016	485.203
Medtr2g072260.1	Mtr.8479.1.S1_at	CYP72A66	167.462	38.4386	55.3839	202.889	2995.57	17.3751	37.2276	107.727	86.1257	115.649	124.842	257.714	222.893	246.85	202.579	185.557	16.0093	15.711	15.3152	13.2488	15.7503	15.013	15.9013	22.4616	38.6123	32.4877	77.8158	156.753	105.002	125.877	78.7668	128.108	225.008	397.887
Medtr2g023680.2	Mtr.37299.1.S1_at	CYP72A67v1	763.542	2282.57	355.352	688.747	11617.1	457.239	2012.97	621.089	1045.2	1006.02	636.481	247.845	1360.48	1605.85	1510.38	1893.52	505.803	1329.57	811.062	437.345	1348.46	1662.76	1081.94	691.341	495.059	332.854	282.004	444.791	100.524	110.46	1460.71	196.67	118.859	14.6102
Medtr2g055470.1	Mtr.37298.1.S1_at	CYP72A68v1	1569.8	3853.44	1287.01	2334.09	10167.5	1029.57	3690.11	1517.49	2269.51	2155.8	1808.17	1302.9	2264.38	2397.24	2432.68	3599	1582.66	2800.48	2316.47	1856.32	3749.02	4115.04	2712.77	1728.41	1378.81	1257.33	847.611	1206.16	602.754	553.536	3549.81	384.166	430.519	237.967
Medtr5g095230.1	Mtr.42011.1.S1_at	CYP72A70	57.5603	44.5125	22.9728	24.5224	87.4058	1236.36	26.8828	17.1622	42.8255	20.1895	22.084	16.0296	23.0143	23.2956	21.7735	34.2055	802.01	1417.99	750.528	187.765	114.623	120.101	51.122	1239.24	292.815	146.861	74.1474	67.3218	88.3466	79.3286	115.42	29.0306	45.7601	28.8413
Medtr6g034940.1	Mtr.10089.1.S1_at	CYP733A1	6.53127	6.34434	6.31484	6.09451	6.77919	5.90733	7.22206	6.28548	6.59504	5.85572	6.08608	6.44794	6.13502	6.42019	5.88854	6.64341	6.26726	6.31562	6.39116	5.80324	6.08269	6.40094	6.30924	6.05504	6.01304	6.05215	6.12572	5.58713	5.58187	6.04082	6.73104	6.48681	6.96336	6.71544
Medtr4g113650.1	Mtr.1260.1.S1_at	CYP734A12	146.133	38.3353	23.1137	74.1253	48.1472	108.179	41.0438	40.3511	67.3841	66.0587	68.5744	54.9709	43.8482	36.3803	29.8617	77.9231	159.851	114.474	93.4018	81.494	170.474	210.035	153.174	161.11	116.819	62.6675	59.6725	104.284	75.5507	85.9683	236.725	198.786	267.313	128.015
Medtr6g084770.1	Mtr.28511.1.S1_at	CYP736A13	8.62659	8.26686	7.454	7.52083	8.17824	7.96677	7.82738	7.01148	8.18648	7.50713	7.08607	8.56595	7.51161	8.23191	8.56651	7.13867	6.88161	8.41706	10.9689	15.4293	10.2292	10.0458	13.0263	6.67171	12.2209	418.25	1536.58	718.252	61.0864	18.0852	63.8715	2032.29	243.669	70.8879
Medtr5g070850.1	Mtr.34476.1.S1_at	CYP736A130	10.3166	12.2513	9.7669	2153.93	10.1411	8.9166	10.7179	9.70046	9.53288	10.9188	9.72199	10.0944	11.3226	13.2871	13.6828	11.4823	8.47533	9.0515	8.47596	9.49563	9.80902	10.5499	10.8287	9.07368	7.28405	9.07265	8.82915	9.85225	8.83369	9.63336	8.52441	9.86931	8.96374	9.59996
Medtr5g070690.1	Mtr.6160.1.S1_at	CYP736A132a	7.11179	8.69024	9.5473	8.59514	7.15518	13.4972	5.892	9.94002	7.40062	8.08304	8.60846	9.49509	10.1997	8.61714	8.65687	9.53757	11.0501	18.307	15.5892	19.9201	18.6085	17.9904	11.1851	15.3446	7.81577	6.14993	9.12779	8.12941	8.11971	8.1611	13.5223	10.3086	9.72578	8.10142
Medtr5g070700.1	Mtr.39270.1.S1_at	CYP736A135	9.40879	34.2206	7.71668	224.62	8.13076	6.85101	82.0452	17.5927	13.3234	20.0194	21.2106	55.0825	142.518	285.74	280.875	55.2133	6.66617	6.41324	7.18976	6.84804	8.43084	12.2414	21.6631	7.40917	6.19897	6.70726	6.07517	7.22749	6.40135	7.01462	7.12978	8.00138	6.56794	6.35909
Medtr5g070920.1	Mtr.39134.1.S1_at	CYP736A136	108.972	34.2249	19.3931	57.9654	7.55729	6.33462	20.387	82.9566	56.3429	69.074	76.1392	50.438	67.8409	52.5203	54.0151	151.56	6.86246	5.84181	6.12464	6.59147	6.28395	6.36424	6.37179	6.23639	6.62374	7.03395	5.81264	7.09426	5.94045	6.35154	12.2977	8.07569	7.32856	6.97581
Medtr8g091690.1	Mtr.12170.1.S1_at	CYP736A140	12.6899	9.98319	10.831	307.222	16.4628	9.36538	12.854	12.0442	9.16682	10.3175	10.5886	11.2366	15.7126	23.42	23.5284	12.5149	10.046	9.83579	9.39813	10.5242	10.2868	11.1742	15.8556	8.57929	11.4048	9.93682	10.1282	11.7411	9.45633	7.92854	9.59877	11.5654	12.3848	9.66614
Medtr8g104080.1	Mtr.33205.1.S1_at	CYP736A142	21.9349	16.1234	19.2562	20.0938	21.3032	331.732	17.4523	19.5202	17.7869	15.1964	18.8869	16.6131	15.4134	15.2234	13.7821	18.8796	455.911	51.0238	39.0506	26.9139	21.6127	19.2054	18.3341	170.017	237.81	211.887	331.357	293.743	330.551	376.493	24.9578	45.1607	93.3642	125.148
Medtr5g075450.1	Msa.2979.1.S1_at	CYP73A3	4425.32	2816.88	6747.66	1694.17	2185.13	8614.07	2571.38	4183.02	4687.83	4656.33	4491.19	4613.2	3448.11	3512.03	2802.43	2723.87	7946.59	6904.12	7175.08	8003.98	5637.81	5288.1	5791.56	7886.64	8841.54	11421.8	13259.3	11703.3	12145.3	14389.8	7067.77	9971.75	10109.6	10133.4
Medtr3g111530.1	Mtr.42116.1.S1_at	CYP74A37	12.9105	11.3746	11.9951	39.9262	666.986	10.1778	14.9383	11.6402	13.7107	11.3333	11.9801	11.0409	13.1154	19.9165	32.7404	14.6815	9.40926	11.7162	12.3183	10.2855	13.1328	9.50334	10.2593	8.98583	14.1491	38.4285	56.9242	33.2949	20.834	26.9389	13.8063	33.5962	37.489	33.2283
Medtr2g087890.1	Mtr.21518.1.S1_s_at	CYP74B4v1	1969.54	793.201	651.66	2278.39	358.681	57.1378	2887.94	994.155	1078.13	1204.38	1848.2	4039.13	4308.26	4235.04	3858.82	2130.9	68.0309	100.137	100.746	159.715	235.876	361.131	374.974	133.14	37.7323	29.8235	28.4872	34.875	29.7997	27.3244	152.086	51.738	35.3479	29.741
Medtr1g034320.1	Mtr.12953.1.S1_at	CYP74C12	192.864	213.321	63.5366	1810.99	858.461	2217.41	2026.3	30.5155	89.0713	123.987	172.13	104.821	209.819	167.307	86.8714	188.004	1496.81	2084.2	1323.45	1098.79	1083.96	1128.55	688.193	2041.25	2585.77	2659.32	3576.99	3904.19	3002.31	2865.6	2930.01	3511.04	5156.07	6275.5
Medtr4g068550.1	Mtr.40321.1.S1_at	CYP74C13	1787.06	2564.41	2194.16	3764.6	1726.5	590.775	4883.21	2254.91	1731.02	2231.92	3008.35	6117.45	6359.83	6686.99	6739.53	2098.15	896.555	2014.11	4950.34	7715.18	7759.74	8754.45	8063.57	1487.4	2612.51	6124.6	11165.4	8520.75	3814.67	2581.55	4886.02	9490.64	5475.01	5278.77
Medtr3g436540.1	Mtr.45258.1.S1_at	CYP75A59	7.6156	6.74091	7.23126	2874.64	9.20003	6.93097	92.6923	7.00604	7.71063	7.37826	7.01784	7.33112	7.10636	7.32251	7.205	8.02117	7.53133	6.06821	7.0046	7.0195	6.80482	6.55477	6.44269	6.70348	6.84076	6.40954	6.8534	6.34991	6.64478	6.35377	7.30958	7.33376	7.1126	6.98646
Medtr3g436390.1	Mtr.29340.1.S1_at	CYP75A60	16.6091	13.7567	10.8447	10.8889	30.2642	77.4208	13.0111	10.3156	10.7962	12.254	12.4953	13.5038	17.6355	18.1457	21.1593	14.4949	34.5304	95.8356	104.643	348.162	500.936	587.484	737.221	83.7339	142.722	120.091	107.014	84.741	215.147	284.16	12.5875	13.4876	30.455	55.7357
Medtr3g024520.1	Mtr.13960.1.S1_at	CYP75B82	17.7099	29.3252	21.6556	17.3175	25.482	19.6268	20.6784	16.1902	22.5078	26.6493	28.793	26.0109	23.6583	21.9065	20.3107	25.1314	21.0338	21.879	21.8699	35.0892	34.9253	93.5628	36.607	22.2942	1249.81	1057.2	1217.81	1539.14	1865.17	2124.21	133.293	95.2824	445.228	1937.83
Medtr7g103450.1	Mtr.41739.1.S1_at	CYP76A39	11.6311	11.252	9.69676	13.1396	12.2674	38.8191	14.5356	12.1493	23.5317	19.4686	20.6074	19.7593	18.6984	19.5718	17.3553	18.4419	415.688	1509.58	2021.39	841.015	308.248	225.884	96.5019	611.4	16.1926	20.088	20.1819	18.7648	16.8308	14.3447	25.2458	21.5837	25.9592	30.2408
Medtr5g056720.1	Mtr.27185.1.S1_at	CYP76D2	6.97346	7.05317	7.55689	5.86876	7.18819	24.8296	6.48097	7.51092	6.98661	8.19633	9.2092	8.95455	9.8666	9.50973	9.39511	12.5481	11.3645	11.8681	9.28593	8.69234	8.03286	7.63187	6.53536	13.1414	16.5079	28.4327	37.0203	64.0163	44.6948	69.2106	16.1976	24.8048	44.2681	84.2696
Medtr7g075600.1	Mtr.10692.1.S1_at	CYP76E1	251.402	132.889	570.091	1187.81	15.7737	2152.4	378.511	464.737	156.006	165.288	172.331	686.377	486.617	414.688	419.057	333.523	1301.2	1435.19	1216.46	1393.31	787.9	809.893	904.066	2208.78	1812.43	1128.22	1927.15	1999.97	2733.91	4902.05	1674.78	2859.54	4204.12	5335.9
Medtr7g075540.1	Mtr.10693.1.S1_at	CYP76E2	9.364	8.44403	8.39068	12.7546	684.192	8.31052	168.641	8.74274	10.8233	8.55344	9.17721	13.8691	21.7336	19.1307	12.848	8.13505	8.27882	8.82167	11.3592	36.381	16.1404	12.4065	11.9537	7.8857	10.3217	7.76023	10.5997	10.6392	10.3353	13.2591	9.63192	9.15531	10.7933	9.98304
Medtr7g075580.1	Mtr.42955.1.S1_at	CYP76E21	24.2568	12.6028	41.627	44.96	17.1012	172.012	35.5542	100.416	33.5069	40.9006	55.0139	182.528	390.362	373.716	412.323	130.676	116.611	277.873	384.91	494.888	338.133	388.367	282.88	180.943	573.781	338.026	432.712	552.177	718.453	955.382	17.3457	44.2173	155.233	493.427
Medtr7g075610.1	Mtr.38776.1.S1_at	CYP76E22	61.7811	14.2383	46.5485	8.88968	9.23936	60.005	12.1985	106.875	37.8769	47.6645	96.9905	318.579	106.168	142.727	168.988	98.8054	28.2493	91.2989	136.871	250.18	175.923	192.378	210.423	127.805	178.092	77.139	416.853	677.099	644.954	1267.79	292.944	260.43	861.008	1205.93
Medtr8g046210.1	Mtr.6667.1.S1_at	CYP76F70	102.828	15.0242	18.7471	13.7529	13.0397	1034.81	13.4731	27.6346	73.8197	50.3375	29.1154	18.3813	26.017	62.4683	54.1176	32.6271	559.649	693.564	582.771	136.925	138.799	169.333	126.926	347.045	2224.54	2037.41	3374.84	3060.17	3811.51	3848.67	802.658	3054.76	4940.13	6661.7
Medtr4g078110.1	Mtr.39010.1.S1_at	CYP76F72	83.879	22.6276	19.6292	18.399	18.4789	43.0388	14.998	22.3534	29.6262	36.5673	31.8094	18.1647	27.3065	24.7464	22.6534	33.514	30.6963	30.2289	24.7989	26.6083	16.8812	21.232	21.1082	48.7078	90.4021	113.498	278.893	282.22	224.718	251.476	108.504	338.23	514.006	388.073
Medtr1g037370.1	Mtr.11828.1.S1_at	CYP76F73	9.84197	23.8259	11.434	10.8003	11.9784	10.0167	9.55135	9.77557	12.1384	13.1341	13.0464	10.5672	13.5787	10.54	11.3712	13.8508	8.94	9.64631	9.75282	8.56969	8.6633	10.9936	10.8571	11.9316	9.39711	7.96312	8.64927	9.96815	10.6457	8.43298	8.92341	9.28426	9.32872	9.0152
Medtr1g103680.1	Mtr.30716.1.S1_at	CYP76F77	18.1356	17.3327	17.3622	23.9006	18.5476	331.85	24.9391	17.8616	19.4192	13.2328	16.4831	18.4388	21.3538	21.9915	19.5271	18.9522	213.055	77.1698	37.6305	18.1338	16.042	15.3156	14.6243	149.766	175.005	146.775	290.399	564.464	492.785	673.436	93.6177	273.43	1240.52	920.526
Medtr1g116890.1	Mtr.31820.1.S1_at	CYP76G18	53.2953	27.8573	21.7499	23.5011	202.941	276.529	20.1232	15.3401	28.7194	33.9921	29.8272	41.4783	53.9408	44.5943	29.8273	32.359	231.009	664.344	618.92	248.911	108.83	93.5223	46.8874	408.962	25.3909	14.9638	18.4469	19.1661	27.7562	23.3041	30.5652	22.7746	27.1497	23.8858
Medtr1g091010.1	Mtr.12264.1.S1_s_at	CYP76X14	232.984	394.298	13.5068	57.2786	12.9406	1025.41	48.4369	9.58363	321.022	397.775	268.438	12.132	174.279	39.8284	12.6452	623.98	691.996	963.031	735.137	862.354	470.987	392.168	148.25	821.723	177.141	165.475	83.4728	61.0731	62.6439	199.934	1509.17	492.009	795.447	294.568
Medtr2g073420.1	Mtr.12073.1.S1_at	CYP76X16	7.8345	7.26915	8.47794	8.23001	8.9922	10.308	7.53651	7.53192	7.98012	9.25759	7.44778	7.55794	7.89421	7.55442	7.53257	7.19732	9.87261	11.4952	13.378	14.2258	21.2543	43.8169	14.6782	9.14001	1122.88	1075.69	1171.34	1947.07	2103	1376.22	8.61384	9.7746	16.1636	41.6916
Medtr5g007450.1	Mtr.8987.1.S1_at	CYP76X3	11.4837	7.46418	12.7824	10.3159	7.89164	2388.6	8.19765	13.4781	13.7849	15.2048	8.11157	8.77718	9.7091	10.3376	8.89309	7.92454	827.448	1375.02	1412.29	273.931	152.425	259.508	69.9698	316.223	3905.25	3553.42	3248.21	4173.57	3966.93	2192.64	295.112	678.589	1256.96	1576.28
Medtr5g007550.1	Mtr.41752.1.S1_at	CYP76X5	13.9438	9.84187	10.3121	10.7433	11.094	619.585	10.75	11.3909	13.7742	12.7313	12.158	9.8784	11.3183	9.68815	9.68175	10.6734	193.628	335.074	363.196	41.7235	20.4899	30.015	12.2361	72.701	1687.26	1567.24	1496.17	1978.72	1594.22	937.134	82.9349	208.472	861.815	703.54
Medtr1g097240.1	Mtr.4652.1.S1_at	CYP76Y14	51.3019	30.4991	118.586	355.358	49.4735	429.368	59.5427	67.5477	36.4598	46.9819	62.5431	104.032	147.971	224.757	250.886	57.8875	349.387	587.75	863.104	1150.84	1124.89	1093.2	1109.98	483.643	466.397	476.188	550.93	469.954	747.394	841.84	853.607	929.327	659.476	831.868
Medtr1g492820.1	Mtr.10917.1.S1_at	CYP77A12	1337.92	2166.66	1044.72	3488.32	529.949	8.85253	1447.29	1010.24	1256.19	1336.62	1250.85	787.72	751.377	618.361	458.062	1336.37	10.843	11.8517	10.7588	10.1667	10.8159	13.6078	13.1807	9.49634	11.6148	10.4882	9.45042	7.40465	12.151	20.4202	395.968	337.271	165.092	59.8558
Medtr4g131830.1	Mtr.44696.1.S1_at	CYP77B5	50.2897	1277.06	90.8283	124.61	124.43	9.62391	167.938	80.3957	318.785	287.394	227.433	63.3619	143.416	79.3377	51.4469	312.632	8.24549	8.28904	8.44151	8.2801	8.48777	8.6581	9.79453	8.99651	11.9392	8.71023	8.12992	11.3662	8.5046	9.16746	125.449	33.5418	21.4995	14.5401
Medtr8g080520.2	Mtr.40812.1.S1_at	CYP78A126	42.5403	206.37	29.7615	64.5503	15.4238	271.03	20.6243	39.6339	63.3313	63.4018	114.589	428.967	625.675	1059.39	1348.47	161.364	248.041	497.387	1379.45	2986.91	944.957	1334.58	1931	161.698	59.1879	78.7386	146.447	190.733	68.9677	52.165	315.538	97.836	68.8989	35.175
Medtr8g027040.1	Mtr.40397.1.S1_at	CYP78A29	2632.25	1522.7	1649.23	1300.88	230.138	2222.2	912.638	3493.88	2609.52	2360.73	2364.53	2226.1	2994.36	4131.32	4102.54	2347.79	4424.73	5714.56	5338.05	4323.04	3822.43	3630.95	2874.51	3204.11	411.351	745.63	662.443	707.138	293.148	122.23	2550.79	1294.93	1706.91	1108.52
Medtr8g073960.1	Mtr.20722.1.S1_s_at	CYP79D12	7.93371	7.90335	8.65867	9.38399	9.86592	9.25217	9.2936	9.85582	8.27428	8.49355	8.36141	8.98164	8.5838	8.44289	8.46197	8.37006	8.62036	7.66635	7.76734	9.30108	8.03975	7.96165	8.93765	7.96329	7.14521	7.23906	8.20058	8.53762	7.88666	8.16091	17.4039	10.2005	9.59284	12.3098
Medtr8g073950.1	Mtr.24735.1.S1_at	CYP79D13	69.3594	38.6366	40.0084	60.5343	134.517	33.2533	44.7162	31.2413	113.344	40.7841	39.814	29.5873	38.4547	43.6797	30.6949	33.2701	33.7168	61.9167	56.1479	33.5168	73.9242	33.1091	46.4332	34.7468	44.3462	45.5339	52.5637	57.2856	44.8456	59.1313	49.4098	32.0753	29.1684	27.6455
Medtr5g016440.1	Mtr.38764.1.S1_at	CYP81E10	11.2505	11.4567	9.77718	25.3694	10.046	21.6141	11.4426	11.1839	14.8569	11.7027	12.6337	15.0473	80.0815	75.0345	269.472	20.9794	19.6702	24.8082	43.0599	69.782	183.717	304.304	434.192	19.6307	45.9815	109.659	246.758	433.479	369.789	966.369	104.794	2055.93	1298.3	1033.01
Medtr4g095050.1	Mtr.10112.1.S1_at	CYP81E58	26.5073	11.6276	16.5752	18.5357	13.7793	12.441	14.9656	32.9673	23.1489	23.454	29.428	70.3521	136.553	112.67	226.361	38.2795	15.2504	12.9273	13.5039	28.4382	51.1936	54.2769	81.9714	14.9917	52.8094	85.1516	120.874	121.083	170.306	576.751	15.4882	217.574	234.668	274.924
Medtr4g035330.1	Mtr.47452.1.S1_at	CYP81E60	175.034	127.694	272.81	199.264	11.6711	279.901	102.875	470.139	214.162	291.695	403.634	372.458	230.067	222.534	236.371	261.222	313.471	503.229	619.306	234.158	97.2701	81.34	60.4375	314.566	153.3	76.5367	206.12	191.918	154.438	177.669	734.942	490.027	362.644	232.253
Medtr4g094775.1	Mtr.43009.1.S1_s_at	CYP81E7	52.942	90.5649	41.3249	115.464	10.053	9540.58	645.365	74.2381	47.598	36.6562	20.2167	19.6941	17.035	24.1109	30.0295	20.0085	5954.04	6938.42	5061	3294.48	3168.99	3376.79	2223.26	8962.21	8391.31	6873.8	6583.69	6780.7	9148.99	10336.1	5540.82	5842.18	6845.37	8616.54
Medtr5g016410.1	Mtr.8605.1.S1_at	CYP81E8v2	1427.5	337.093	270.648	581.803	238.139	103.437	164.288	618.635	829.656	1110.45	1469.05	1679.12	1082.24	1242.31	1653.67	1088.35	196.007	176.409	714.19	1339.93	1423.18	909.924	1147.85	122.109	380.39	1161.13	2977.74	3370.68	3477.85	4510.72	1521.5	4326.66	3908.21	3527.27
Medtr2g437880.1	Mtr.12632.1.S1_at	CYP81E9	2660.91	409.437	527.646	310.584	3571.8	32.5009	536.566	1507.22	1541.33	1754.57	2494.59	5098.66	4622.9	5277.61	5244.54	1995.61	18.0784	34.5022	146	450.52	712.308	965.644	1726.99	62.6608	391.602	583.403	2045.94	1573.2	3516.53	5414.49	719.994	3179.77	2747.48	3093.34
Medtr6g008650.1	Mtr.51596.1.S1_at	CYP82A12	11.0573	28.6923	14.5269	25.2161	17.6214	11.9994	51.4439	17.5929	15.3284	16.493	21.0673	17.8142	14.4768	14.6571	16.3558	24.4653	15.1259	14.8342	12.7565	15.1522	13.995	14.4059	12.3039	16.5996	13.2089	13.0996	10.5741	11.9077	10.8048	14.6141	12.7849	10.6377	9.30259	11.3907
Medtr6g042540.1	Mtr.16570.1.S1_at	CYP82A14	13.0114	15.1758	24.5533	12.7045	15.5782	12.8737	15.4184	36.0765	14.0973	16.427	15.3869	15.2776	13.9482	15.4512	18.3631	27.4823	10.5504	11.4637	11.9137	12.5171	14.7614	14.2223	17.8239	11.0913	13.2252	18.8398	18.2461	15.3454	23.7988	16.8295	46.7619	34.6999	30.8654	31.5476
Medtr3g014880.1	Mtr.13566.1.S1_at	CYP82A16	7.66724	8.37641	8.52972	8.07236	10.1465	1560.26	9.40897	7.69806	8.87608	7.27804	7.46183	7.87944	8.07715	7.59559	8.14827	8.34446	460.698	1316.03	511.89	260.194	134.474	165.243	51.56	1230.59	561.324	278.479	175.128	46.1739	103.764	199.073	72.3816	19.9855	24.1841	16.7704
Medtr6g008500.1	Mtr.8948.1.S1_at	CYP82A6	129.609	84.415	130.063	20.3907	43.9731	2962.01	13.2372	229.928	161.818	193.684	159.554	294.107	250.959	253.806	263.253	175.585	2331.21	2067.59	1493.98	1251.43	1634.16	2189.91	3518.01	1992.79	2092.86	4249.21	3935.19	2744.58	3428.95	4277.83	726.333	2661.59	3184.85	3461.63
Medtr6g008530.1	Mtr.9750.1.S1_at	CYP82A7	179.682	15.0476	18.3453	11.1158	11.714	11.0741	10.7516	136.127	86.2156	81.6525	81.8605	246.298	220.836	218.975	211.352	129.743	11.5946	9.27024	9.3826	8.81434	9.76612	11.3556	9.9479	10.4798	11.7028	9.5554	9.98789	10.2138	10.023	14.1742	9.89609	9.03596	8.27643	8.9234
Medtr6g008620.1	Mtr.13503.1.S1_at	CYP82A9	12.5063	9.58287	11.0098	10.5489	35.2874	2947.79	10.4141	9.42424	12.5833	7.53088	9.29605	7.95031	9.07364	8.99685	11.0518	8.22388	1906.49	981.268	503.53	666.49	647.56	689.596	838.895	1623.41	2078.02	2112.8	3004.82	1777.03	2669.38	4212.27	30.7754	127.375	198.147	476.797
Medtr2g450040.2	Mtr.42540.1.S1_at	CYP82D47	29.4894	16.9338	21.2705	20.8471	18.6728	138.609	31.605	29.8052	27.5993	23.7598	25.4928	28.4757	37.3777	42.4435	33.4396	27.5827	112.899	127.458	161.274	178.582	190.42	228.455	234.764	161.44	721.557	779.903	891.098	934.104	1116.47	1343.12	46.1457	638.972	582.782	718.765
Medtr4g088400.1	Mtr.44391.1.S1_at	CYP82D94	74.4136	27.1093	72.4066	669.186	15.879	289.546	75.497	79.5058	54.7418	62.1457	55.8657	54.2574	59.7262	89.6086	120.538	68.9119	215.741	172.985	137.557	143.545	165.788	155.041	164.183	348.035	383.195	509.065	910.643	1338.79	1359.8	1913.72	1084.4	1934.29	1984.03	2063.91
Medtr4g088415.1	Mtr.33083.1.S1_at	CYP82D96	885.346	62.4676	17.6434	29.1322	9.85695	10.2056	27.0853	94.1333	484.953	562.137	698.903	385.681	222.239	197.645	156.241	817.465	10.4098	8.99157	8.67406	10.2882	8.9527	8.87111	10.1362	11.091	12.3925	11.075	13.3251	10.0754	11.0499	10.0203	20.6503	23.1574	14.9932	18.2004
Medtr8g012590.1	Mtr.45338.1.S1_at	CYP82J8	188.566	46.0063	113.133	43.5022	17.3217	95.5446	31.5369	230.205	76.9767	85.2862	109.766	88.5826	49.166	38.7641	33.6026	108.911	108.991	213.449	241.313	125.792	124.041	110.825	130.123	142.93	74.9297	72.0859	119.825	114.716	111.648	155.517	196.773	185.669	272.286	436.857
Medtr8g012585.1	Mtr.31194.1.S1_at	CYP82L14	75.2526	24.1239	51.1746	33.0598	18.5178	18.9746	283.94	24.5955	25.1818	21.5779	29.1015	21.0365	17.622	20.3768	18.0119	27.5383	18.1695	18.153	20.5191	18.6798	17.169	18.3872	19.6485	16.3612	21.0778	18.3118	19.9516	22.3577	26.8783	18.3909	18.9779	15.3116	17.0214	15.9455
Medtr1g023730.1	Mtr.21943.1.S1_x_at	CYP83D3	256.921	12.2977	10.0873	27.5251	274.706	187.242	29.2736	65.7674	129.709	135.912	202.184	588.348	419.145	461.425	433.961	306.13	141.686	149.287	157.405	144.945	106.572	122.404	111.432	179.348	116.437	113.368	195.464	356.281	333.721	327.677	166.304	322.1	515.613	666.126
Medtr1g023720.1	Mtr.21944.1.S1_s_at	CYP83D4	241.933	27.1552	32.4542	160.215	73.0625	28.6513	30.6088	50.0335	127.978	111.507	113.574	169.619	213.975	268.42	258.471	152.337	23.88	37.7452	26.6788	28.8224	37.6132	37.1146	52.1582	25.6431	31.9724	33.0383	34.2252	37.6966	37.2592	70.3898	49.427	68.9644	83.9568	126.677
Medtr7g012860.1	Mtr.2466.1.S1_x_at	CYP83E10	8.69592	6.11123	5.65928	9.56784	12.3277	41.8698	7.13985	7.40839	6.65793	6.86038	5.82476	5.90455	6.5274	6.81038	5.71935	6.81443	32.2959	29.9069	13.965	10.9756	7.04082	6.89985	6.16134	39.9211	12.308	10.412	11.1378	10.7138	7.03909	10.7091	9.56302	9.82737	12.6234	9.74736
Medtr4g025970.1	Mtr.32684.1.S1_at	CYP83E40	8.11081	7.13673	8.04649	10.4471	7.90138	7.96591	7.94824	9.0589	8.28514	7.23167	8.12605	7.76183	11.1551	12.0713	11.9991	12.7754	6.97191	7.14069	7.32199	7.63438	7.68758	7.54449	6.80831	8.01404	6.45776	6.72908	6.53836	6.72795	7.75669	7.46567	6.78859	6.81808	6.78083	6.56181
Medtr4g026030.1	Mtr.13433.1.S1_at	CYP83E41	21.7031	14.5181	20.9203	19.9701	15.7324	11.3628	14.6602	57.4099	22.1634	19.8463	24.0619	16.6769	19.5795	22.96	21.7198	24.5702	12.5204	13.9064	15.1695	14.3678	13.6796	19.1754	21.1924	13.06	47.3485	109.85	240.787	354.451	402.652	588.326	20.6986	196.756	510.201	795.152
Medtr4g026050.1	Mtr.9329.1.S1_x_at	CYP83E42	40.5093	45.5977	65.3842	27.5383	33.2318	52.8238	79.8653	110.941	34.9304	38.8047	37.4529	42.8612	55.3244	70.6306	83.2032	70.536	35.6457	57.6192	48.5107	31.0461	33.4158	53.5506	62.2515	48.1257	201.227	279.469	641.883	523.753	369.961	379.88	110.615	232.355	468.248	511.026
Medtr4g026200.1	Mtr.5305.1.S1_at	CYP83E44	87.6559	14.1461	7.72831	7.82593	6.92128	6.659	6.18937	32.0953	19.1541	21.2504	17.0358	11.4334	9.54234	8.32912	9.30865	35.3687	6.82599	6.60843	6.91444	6.64241	7.3706	6.55268	7.02592	6.72818	6.92987	5.90095	7.03247	6.54125	6.00366	6.34814	9.81663	9.76447	11.3058	17.6911
Medtr4g025980.1	Mtr.38061.1.S1_at	CYP83E8	16.3852	12.1896	11.8653	10598	125.073	10.3378	12.4183	11.6111	13.5045	13.5165	15.2599	13.7992	13.3432	15.5572	15.3275	15.2798	11.5166	10.5043	11.1001	10.3943	10.4926	10.69	10.8393	11.0626	12.0887	9.89829	12.7144	12.7764	10.4582	12.4563	12.1271	13.0423	13.3114	13.1914
Medtr5g072930.1	Mtr.37356.1.S1_at	CYP83G1v1a	36.1243	86.169	849.962	2444.54	2679.71	4402.62	150.84	562.058	236.008	126.545	155.124	2938.09	2922.33	1641.44	1757.1	739.174	4223.04	4856.5	4754.11	4360.96	5194.19	6820.46	7940.73	5935.1	4194.78	2876.41	2311.19	1676.1	4419.99	7177.18	6042.64	5774.37	8682.68	10730.5
Medtr5g073020.1	Mtr.37357.1.S1_at	CYP83G2	11.379	11.8967	10.707	12.9033	17.5805	1984.06	10.92	11.8535	10.0074	10.044	12.2726	12.9949	27.1019	55.1521	43.4103	12.3789	1257.45	1872	1103.12	657.319	773.291	1073.66	1214.37	1757.15	277.042	491.806	216.462	112.058	52.7434	111.92	42.2758	19.3444	32.0998	81.9457
Medtr5g021390.1	Mtr.10628.1.S1_at	CYP84A17	149.3	237.669	1695.22	436.807	706.824	110.815	3373.87	587.284	490.788	570.323	689.858	536.444	357.481	282.059	258.114	125.354	263.891	306.498	377.131	676.363	197.853	209.211	100.289	29.4117	908.767	779.646	1040.57	1019.03	1385.27	947.793	86.5813	505.066	1139.55	1588.85
Medtr8g076290.1	Mtr.20710.1.S1_at	CYP84A18	67.765	34.209	1019.46	45.8327	17.6807	269.428	87.1474	202.64	241.802	243.051	315.945	231.72	155.349	65.6283	47.8268	33.1207	573.087	507.866	484.817	561.738	125.955	126.063	69.2995	79.2347	564.937	683.644	1569.63	1343.01	560.191	612.754	220.163	1220.88	218.75	174.37
Medtr5g070010.1	Mtr.39593.1.S1_at	CYP86A23	36.5846	26.8609	22.0115	18.751	20.3138	1628.25	24.736	25.7906	74.5483	54.9199	69.9222	88.684	80.7959	56.125	36.2629	27.3252	2211.79	2090.04	2906.77	7258.22	2571.18	1656.26	761.102	1405.81	3275.97	2771.32	2092.33	1253.1	1771.98	3252.97	53.4425	30.9586	449.543	764.931
Medtr8g030590.1	Mtr.49936.1.S1_at	CYP86A24	500.265	1441.46	326.941	346.589	1133.2	69.1518	853.404	443.168	682.448	601.292	415.725	118.819	165.909	97.9192	72.2032	538.341	125.263	174.097	444.42	654.961	199.289	139.875	91.8354	56.5335	206.133	183.644	133.43	142.07	326.442	240.275	627.4	252.122	216.169	82.0481
Medtr8g098435.1	Mtr.31169.1.S1_at	CYP86A93	659.704	819.873	238.339	1558.93	9.33331	6.90262	56.0375	461.391	688.06	811.613	685.964	257.494	361.568	202.527	98.1628	709.527	8.05584	9.06523	10.5754	10.2583	10.3865	8.52369	8.19359	9.23893	6.45661	7.36711	6.64055	7.54738	5.52033	7.9661	125.52	91.9822	52.9527	12.0825
Medtr3g463060.1	Mtr.27916.1.S1_at	CYP86A94	62.2743	26.3211	15.1819	16.8645	13.6208	211.761	22.6733	23.3684	38.5971	54.0357	70.0877	128.897	122.35	87.3475	66.7544	35.1655	298.687	427.348	1115.35	2974.14	874.662	503.715	284.368	59.7271	818.065	895.93	816.09	714.917	758.489	1700.41	29.1309	19.5682	307.875	483.313
Medtr4g075110.1	Mtr.20962.1.S1_at	CYP86B6	80.6912	28.8962	30.0767	60.8612	81.0639	296.65	39.27	51.8872	52.0346	63.8901	81.5837	138.955	90.8256	105.233	104.381	26.9982	194.037	269.492	819.796	1620.3	499.355	325.098	249.804	62.7143	431.724	347.695	305.712	361.466	729.763	569.978	148.159	165.705	305.347	223.612
Medtr5g010750.1	Mtr.49601.1.S1_at	CYP87A9	11.8676	10.1064	11.5522	9.13575	14.1949	213.327	10.7924	12.6544	10.7694	10.5566	10.8191	10.0069	8.6762	9.24386	9.48216	9.89453	129.197	309.555	205.829	60.749	38.0337	30.0304	15.4074	88.9179	106.688	113.796	32.9419	32.8568	51.3405	63.4305	875.921	421.769	220.856	37.1887
Medtr5g014240.1	Mtr.44539.1.S1_at	CYP88A13	436.724	787.905	49.9078	13.5492	1243.9	13.9258	12.9901	78.4422	406.363	344.417	241.33	78.3508	223.391	186.974	213.818	644.564	13.3848	15.2189	14.0905	28.5968	63.2904	124.193	77.2087	10.7565	10.9951	10.5467	11.4084	11.5613	10.7032	11.022	371.287	56.6683	34.893	23.5464
Medtr5g014250.1	Mtr.33260.1.S1_at	CYP88A14	8.84553	8.03141	7.49291	8.12891	62.5614	8.87932	7.87522	8.42753	8.60269	7.80696	8.29431	8.24888	7.68582	7.84853	7.51907	8.05209	8.24484	8.32503	8.97635	11.7417	9.65452	9.36142	8.00972	8.27298	6.9619	7.92462	7.31119	7.88854	10.5972	8.70869	7.47074	7.50303	7.99769	7.44015
Medtr2g031930.1	Mtr.32565.1.S1_at	CYP88A54	336.813	127.608	777.023	676.949	1092.96	955.68	168.237	749.528	447.19	462.318	484.654	367.557	708.312	685.132	655.406	438.182	997.201	1772.36	1731.58	1377.32	1698.09	1760.64	1415.65	1714.25	727.792	541.002	440.391	318.671	319.931	557.188	653.945	454.605	422.536	384.588
Medtr4g005230.1	Mtr.18631.1.S1_at	CYP88D1	7.82513	9.11952	9.42511	8.56644	8.56624	10.1963	9.90397	8.13578	10.1575	8.733	9.89998	10.3467	9.86394	8.47116	7.79697	10.4773	9.38486	7.68427	8.35329	8.13304	7.65147	8.16644	8.51986	8.59584	8.87623	8.30168	7.34718	6.16655	7.66894	7.37879	9.68109	8.92234	7.79472	8.3665
Medtr8g012970.1	Mtr.13750.1.S1_at	CYP88D2	163.051	659.083	389.065	327.603	405.856	206.319	677.26	227.845	256.201	295.052	246.354	180.803	289.396	214.832	201.457	328.235	226	257.735	236.574	183.366	189.438	182.063	89.7559	257.699	190.992	230.885	146.956	105.464	127.443	84.295	280.967	133.777	146.873	75.7554
Medtr8g089800.1	Mtr.42226.1.S1_at	CYP88D3	1000.8	972.952	128.417	8.52945	1076.87	7.60282	7.63702	59.6165	536.4	506.023	441.449	231.38	598.507	452.576	489.254	1018.03	8.77019	8.16561	8.02302	7.24242	15.5168	42.7964	54.2836	7.78108	10.9578	10.1107	9.49763	8.99196	9.10817	8.93623	11.7654	10.5362	9.66211	10.3112
Medtr2g010250.1	Mtr.51059.1.S1_x_at	CYP89A28	2009.83	359.593	1603.73	194.241	1414.9	7.99531	2203.7	3189.57	1448.38	1774.38	2154.91	2546.16	2467.21	1995.69	2119.71	2638.32	9.05414	9.64767	10.5066	9.68175	9.54095	14.0945	26.9324	9.51095	10.5535	7.73118	10.0184	10.6187	7.80036	8.89311	45.969	11.8126	10.6075	8.83947
Medtr2g010280.1	Mtr.16578.1.S1_x_at	CYP89A29	42.7285	18.412	53.9494	10.9134	31.0022	8.57008	15.6818	107.271	24.5435	36.7318	27.2987	35.8413	42.173	37.5279	40.6081	66.8249	9.14102	9.38369	8.16763	8.06301	7.84267	8.03199	8.73805	9.72692	7.83899	8.15071	10.1773	8.6154	7.52989	8.84035	8.92079	8.70347	9.61648	7.76245
Medtr2g010290.1	Mtr.16579.1.S1_x_at	CYP89A30	290.408	45.3099	190.701	29.857	92.2766	10.733	317.602	484.531	170.37	190.75	227.464	331.847	324.605	282.354	269.97	369.991	10.4507	11.43	10.0178	10.8062	10.4412	11.4694	14.1146	11.0978	9.0237	10.3923	10.5109	10.1074	11.0039	12.3854	13.6049	12.9043	12.3709	10.5052
Medtr2g010300.1	Mtr.51061.1.S1_at	CYP89A31	20.5529	11.5634	15.2419	16.8993	394.709	10.5738	34.0377	17.3598	24.7027	15.2591	13.5563	12.7012	14.4808	19.4629	11.848	17.1049	9.29386	13.4081	10.7915	9.89934	11.8774	11.2287	9.67193	12.0387	10.3433	8.06247	11.8114	11.056	10.7987	9.90592	9.66199	10.8092	9.17445	8.14295
Medtr2g010330.1	Mtr.51065.1.S1_at	CYP89A33	1491.42	325.715	1078	862.581	113.147	243.837	226.113	1446.79	1354.12	1627.67	1906.98	2339.25	1777.05	1362.55	1252.83	1533.17	253.2	462.863	775.953	1239.21	1049.57	992.383	1200.46	312.121	381.46	458.756	543.368	506.812	529.416	572.294	1551.93	1241.67	824.882	1022.49
Medtr2g010380.1	Mtr.16585.1.S1_at	CYP89A34	16.9389	11.9381	13.087	11.4729	21.6617	10.5183	12.4961	14.0823	11.4305	12.1449	13.7285	12.0985	11.2548	12.9226	11.6208	10.1447	10.5711	10.995	10.7642	9.62709	9.62168	10.6822	10.8179	10.796	10.4598	10.0675	11.6856	12.0289	10.3768	11.6666	7.93361	8.54192	8.15667	9.27037
Medtr3g070380.1	Mtr.41645.1.S1_at	CYP90A14	635.653	47.3832	31.695	156.289	19.6758	10.9709	21.5813	217.634	196.257	223.745	297.361	411.472	422.671	543.065	674.354	401.742	11.0031	12.4923	12.8605	19.0306	24.2483	20.4168	20.959	10.5295	10.6814	11.1765	14.6921	12.1698	11.888	16.2411	21.5941	92.5039	64.3532	99.4985
Medtr8g077810.1	Mtr.19623.1.S1_at	CYP90B10	7.39578	6.68226	6.88111	8.74303	64.5266	9.48198	7.73628	6.58121	8.1223	7.61623	7.80853	8.1827	7.13235	7.86941	8.45182	7.31527	7.55931	7.25482	6.67957	7.15463	6.67563	6.78367	7.06605	6.76301	6.2993	6.63613	6.47109	4.89333	5.65379	6.70772	10.007	9.12305	8.49929	8.48584
Medtr5g020020.1	Mtr.9112.1.S1_at	CYP90B11	204.205	174.794	148.974	927.247	27.8714	58.3534	469.969	164.561	145.769	189.633	165.652	214.508	218.107	220.156	202.968	168.008	49.9167	81.0116	74.3172	82.5021	70.3546	75.3997	74.5431	60.903	39.823	45.4987	66.2177	136.871	68.2763	43.5356	128.738	234.112	194.076	284.604
Medtr8g076510.1	Mtr.20730.1.S1_at	CYP90C4	12.6063	11.7233	9.05561	26.7776	12.0041	12.6621	12.6896	11.4952	13.3744	11.5599	11.7779	10.5573	11.0446	11.2535	10.9013	12.807	11.5948	12.8996	11.7881	12.3157	12.1694	11.8356	13.3622	11.3968	10.3314	10.9576	9.38925	9.15165	8.07961	9.06882	23.587	31.7868	23.3893	19.7157
Medtr8g016180.2	Mtr.27457.1.S1_at	CYP90D27	13.0342	13.4152	19.6503	13.5868	18.2179	30.5064	10.6874	13.2571	15.1381	13.1927	15.3022	13.4773	14.7659	12.2465	13.9507	13.0755	45.3097	35.9222	24.0252	40.4771	34.7231	38.208	30.0809	61.7786	21.9244	14.6477	12.2095	12.2845	14.0827	12.8266	16.1414	17.7572	12.7876	16.2872
Medtr8g020940.1	Mtr.12397.1.S1_at	CYP92A29	485.638	1470.92	2445.82	361.197	584.978	1474.7	1846.37	1156.31	977.267	1018.46	1108.86	1214.65	423.722	196.95	210.495	459.667	1398.05	2025.57	1962.95	1876.5	1377.18	1356.35	856.189	1489.53	2074.85	2368.24	2035.4	1688.48	2924.23	1367.08	2209.76	3842.34	2992.66	2555.71
Medtr8g020950.1	Mtr.43143.1.S1_at	CYP92A90	15.0209	12.1358	19.5034	16.659	8.47649	1865.31	22.9131	12.49	15.7754	13.4594	12.2466	14.6854	18.1927	11.2682	14.1831	12.5994	1044.33	909.829	542.128	449.281	556.68	510.358	290.026	1243.5	318.033	264.793	129.703	98.6029	155.228	147.203	100.028	38.7843	32.8734	23.5557
Medtr0171s0030.1	Mtr.29179.1.S1_at	CYP93A73	7.85838	7.33161	7.22933	7.39727	1379.51	6.39899	7.73935	7.50976	8.09486	7.63674	7.68114	9.48234	7.9333	7.63312	8.6467	9.40078	8.30689	7.23341	7.60434	7.40207	7.27774	7.09161	7.85382	7.19395	7.6728	7.75342	7.20752	6.81645	6.35468	6.42301	8.10351	8.49578	7.78407	7.29724
Medtr3g020780.1	Mtr.9995.1.S1_at	CYP93A78	22.3622	15.2635	108.556	8.85615	11.2176	1495.01	91.7477	90.4505	38.0083	37.503	35.3744	23.3978	31.1589	37.7811	35.9354	98.2879	1049.58	2027.74	1373.42	576.001	521.854	463.857	193.472	1897.61	146.406	50.4739	88.1804	56.1605	32.9736	43.3583	17.4546	24.1004	36.1232	70.0014
Medtr7g092620.1	Mtr.14172.1.S1_at	CYP93A8	9.4843	8.8161	9.3015	9.81049	98.1267	10.4479	8.61975	9.16737	9.03984	8.21757	9.16165	11.2404	14.0485	17.099	14.9286	10.4977	9.65357	12.6529	19.0683	19.9824	14.0667	15.2459	17.8992	10.0656	10.2699	8.66169	10.0828	9.9675	12.4645	8.01231	17.9157	16.8525	13.0759	15.2859
Medtr7g027960.1	Mtr.1299.1.S1_s_at	CYP93B10	7.51504	6.79793	7.34073	6.57268	6.41424	11.7724	7.54163	6.58432	8.18232	9.59745	9.66766	7.76582	14.3564	30.0013	27.1682	7.25567	8.92663	18.1224	27.655	70.9001	50.9201	136.636	114.082	8.61076	727.388	825.814	1411.41	1325.67	1483.62	1199.61	13.7144	142.273	778.783	1035.03
Medtr4g062500.1	Mtr.2664.1.S1_at	CYP93B28	10.3796	9.38405	8.46333	10.0159	8.08529	34.7912	8.29301	10.2712	9.4928	9.62871	10.0175	9.47886	9.56928	9.3085	9.32155	9.81115	84.6003	96.0202	43.7993	9.55462	9.67647	9.73198	8.33313	66.1823	11.6326	9.60884	9.14091	9.62621	7.99536	8.11448	202.712	29.5159	34.9892	9.59307
Medtr4g088170.1	Mtr.40277.1.S1_x_at	CYP93C19	71.5503	93.8108	47.9917	7.55925	8.58777	2956.38	57.3948	54.0241	57.647	56.1117	46.729	69.1312	40.117	38.8769	36.4394	108.008	1484.63	2019.85	1733.68	1018.71	701.344	653.305	235.412	2624.58	4086.95	3110.81	3354.45	2998.38	3610.83	4138.91	773.352	2411.79	3148.16	4192.31
Medtr4g088195.1	Mtr.30765.1.S1_at	CYP93C20	9.85734	11.0602	9.86663	10.9698	11.7528	412.849	11.9021	11.5307	10.9546	9.49711	10.192	8.82983	10.4443	10.9342	9.37939	9.28691	74.75	125.764	351.872	164.889	73.3729	93.2337	78.4897	43.7656	320.429	726.799	681.9	456.783	715.38	1542.66	117.352	1035.58	509.187	910.74
Medtr4g088160.1	Mtr.11725.1.S1_at	CYP93C27	9.50162	11.901	12.9733	11.664	11.5616	511.249	21.3794	14.4855	79.2479	98.1556	91.7756	76.8579	87.4901	93.4436	84.767	85.9311	230.421	192.795	258.061	176.825	149.911	154.347	134.33	417.342	551.104	693.924	631.191	514.083	790.199	2792.71	1154.45	2207.52	1497.62	1670.39
Medtr7g056103.1	Mtr.8618.1.S1_at	CYP93E2	3162.99	4523.7	3700.12	226.703	2248.1	3798.12	17.6873	3246.22	3164.53	3707.99	4328.01	5163.37	7226.46	6956.82	6815.4	4188.23	3927.11	7192.21	7631.14	7644.58	9113.63	9430.08	8717.32	4796.31	3698.53	3773.41	6161.74	7407.97	4273.82	895.707	1899.64	3358.42	1413.56	447.698
Medtr1g070345.1	Mtr.43090.1.S1_at	CYP94A14	200.295	48.766	36.4542	33.3616	80.3121	322.444	36.3017	95.292	195.114	217.485	231.607	307.531	272.104	286.69	241.342	289.421	384.347	547.034	609.448	621.292	503.475	420.793	437.577	394.335	462.79	501.913	977.417	619.352	524.907	688.669	1704.77	2546.07	1448.16	1153.2
Medtr7g096340.1	Mtr.42343.1.S1_at	CYP94A52	8.56355	9.36168	7.73003	7.79775	7.81062	622.593	8.87516	8.16532	7.39706	7.74279	7.05368	7.81233	8.53876	8.47879	10.791	8.41345	665.979	335.638	228.91	178.705	125.345	144.611	97.224	145.421	70.2521	177.017	183.063	325.358	379.942	305.877	23.3863	235.678	405.916	437.38
Medtr7g029275.1	Mtr.33191.1.S1_at	CYP94B54	6.56243	6.25914	5.7945	7.06906	6.53441	127.779	6.77932	6.394	6.18474	6.21898	6.37262	6.01764	6.89573	7.04412	6.06203	6.206	73.3397	61.6528	56.1733	30.3487	34.5676	42.1044	45.3233	116.305	188.443	358.604	394.914	297.074	242.14	240.68	81.9912	162.059	157.986	108.42
Medtr3g080580.1	Mtr.2471.1.S1_at	CYP94B55	8.97041	8.1584	8.4809	8.28324	40.8771	8.41095	9.03636	8.48676	8.95817	9.47426	7.82768	7.523	7.9008	8.60089	7.55993	7.87508	7.66652	8.34414	7.47911	7.68867	8.27424	7.9574	10.1626	8.98013	8.43296	174.68	182.731	117.375	19.2481	62.6705	15.7038	132.547	726.525	517.07
Medtr1g060550.1	Mtr.43813.1.S1_at	CYP94C10	17.2112	82.916	749.708	38.6421	40.1198	474.506	64.708	198.382	99.7621	118.538	108.868	47.3476	43.037	31.0724	33.888	54.0799	321.003	234.864	163.07	153.693	73.8309	95.0977	82.7808	328.471	266.231	1565.79	829.337	637.804	245.355	333.017	59.3902	95.2654	169.257	184.133
Medtr4g054920.1	Mtr.45741.1.S1_at	CYP94C9	29.5898	54.9277	145.613	195.318	298.376	314.652	24.3589	47.3292	18.7642	43.7997	13.8839	14.4552	15.0393	14.3338	14.2199	123.911	135.447	51.2578	53.7535	50.2788	63.7499	67.6448	84.297	173.248	655.524	5809.51	3549.32	3440.89	1217.14	2244.55	240.293	1397.68	2050.78	1529.91
Medtr7g088330.1	Mtr.51652.1.S1_at	CYP94D24	526.507	156.077	269.214	579.547	474.873	35.9184	419.141	914.877	513.877	601.285	699.515	1544.07	1570.87	1353.06	1361.59	1710.89	75.9761	100.034	121.881	114.024	116.997	143.42	217.582	118.297	65.9485	35.8027	42.3354	34.7925	43.8358	37.5908	738.854	341.38	223.061	274.293
Medtr6g004630.1	Mtr.6112.1.S1_at	CYP96A90	32.2014	756.548	392.999	1604.31	13.1468	8.58224	14.8122	873.247	337.698	365.386	406.519	202.699	133.878	84.9577	55.4841	253.541	9.79772	9.27104	10.2273	11.4319	9.15507	9.13882	10.0036	9.29882	9.18955	9.83078	9.63658	10.0177	10.2238	8.57912	15.6586	12.7396	12.6199	14.3177
Medtr6g004670.1	Mtr.10227.1.S1_at	CYP96A91	39.0518	9.53049	8.51741	1047.81	7.45636	7.17471	8.32128	46.4766	15.4307	17.2356	28.2228	14.5149	8.98463	9.22045	8.35547	18.8144	6.25367	6.46778	7.54087	7.03848	6.9994	6.78382	6.61361	6.54226	7.05719	8.23133	6.71537	6.49118	6.29469	6.33348	10.9542	15.7887	8.82864	8.0568
Medtr7g033570.1	Mtr.5350.1.S1_at	CYP96A92	218.956	365.922	12.4015	10.3036	8.55833	6.82145	8.01331	9.40214	115.882	130.854	116.639	14.5784	31.8229	12.8403	8.34741	60.6572	6.83235	7.17613	7.4112	7.59636	6.51889	6.72539	6.83622	7.83088	6.96919	7.7514	7.07769	6.60128	7.87405	7.05326	38.3605	8.87681	8.01922	8.82755
Medtr8g088470.1	Mtr.24957.1.S1_at	CYP96A94	58.1024	42.5979	14.6219	167.595	15.0588	11.7642	14.417	14.107	25.0835	31.1146	38.7431	16.3649	23.9384	16.4805	16.4044	37.7984	12.0406	10.7781	12.1521	11.6646	11.593	10.8493	12.3737	10.4847	11.5653	10.8984	11.9538	12.1601	11.3455	12.5646	17.2835	13.9514	15.0044	11.7483
Medtr1g035940.1	Mtr.27276.1.S1_at	CYP96J1	6.93528	95.8948	871.802	7.40994	6.74752	6.84739	9.17349	247.176	145.01	170.31	163.208	20.7392	8.40683	6.97993	7.19157	8.93201	6.36537	5.70969	6.61272	5.8324	6.52212	6.25798	6.066	6.52029	7.31713	6.25064	6.82291	6.42969	6.67142	6.58958	7.10203	6.93209	6.80854	6.8945
Medtr7g079440.1	Mtr.28482.1.S1_s_at	CYP97A10	1269.2	276.22	243.269	1153.34	282.953	89.3137	180.705	588.568	857.632	998.372	1036.97	1503.98	1078.07	910.782	857.674	1039.82	186.4	416.845	457.125	243.987	181.915	196.292	229.506	374.16	40.3473	36.1378	29.4078	38.238	50.6159	53.094	169.368	137.531	150.339	152.412
Medtr5g009110.1	Mtr.17822.1.S1_at	CYP97B13	1633.06	625.208	403.06	535.657	371.226	99.9209	417.012	710.13	1412.68	1393.71	1357.25	823.34	655.372	519.736	437.111	1027.77	128.175	153.176	166.95	173.618	173.226	193.034	244.389	168.852	142.099	79.2579	84.5295	102.738	123.384	121.394	188.892	100.141	136.574	113.941
Medtr1g062190.1	Mtr.41659.1.S1_at	CYP97C10	797.184	417.932	238.192	851.727	80.6626	27.5055	197.517	368.634	721.634	718.853	564.682	240.869	248.667	251.655	219.092	838.116	27.8126	22.7965	17.2558	26.1585	23.5049	26.5424	33.8478	39.7035	24.7314	14.937	11.2952	13.6448	20.9578	16.6586	82.0128	21.6635	33.0375	30.7342
